# Supplementary material for: CircTENM3 inhibites tumor progression via the miR-558/RUNX3 axis in prostate cancer
Source: J Transl Med. 2023 Nov 25;21:850. doi: 10.1186/s12967-023-04708-0 (PMC10675854; doi:10.1186/s12967-023-04708-0)
Supplement: Supplementary file 1 — Additional file 1. Table S1: Sequence of siRNAs and mimics. Table S2: Sequence of primers. [file 12967_2023_4708_MOESM1_ESM.xlsx]

## Sheet: Table S1
Table S1. Sequence of siRNAs and mimics
Name	Sequence
si-NC	ACGUGACACGUUCGGAGAA
si-circTENM3	GACAGTGAGAATGGACAGAAT
NC mimic	UUUGUACUACACAAAAGUACUG
miR-558 mimic	UGAGCUGCUGUACCAAAAU

## Sheet: Table S2
Table S2. Sequence of primers
Name	Forward	Reverse
β-actin	CATGTACGTTGCTATCCAGGC	CTCCTTAATGTCACGCACGAT
GAPDH	CTGGGCTACACTGAGCACC	AAGTGGTCGTTGAGGGCAATG
U6	AAAGCAAATCATCGGACGACC	GGGGTCGTTGATGGCAACA
TENM3	ACAAATTCCTCCGCAGACAAT	ACAAATTCCTCCGCAGACAAT
circTENM3	CCTCACCCTGACAGATACGG	TCTGACCCTGCACTGATAGAG
hsa_circ_0026427	GATGAATGTCAAGCTGGCCC	GTCTGTGAGAGTGTCTGCCT
hsa_circ_0026392	TGCTAACCATCCTGCCCATT	TTGACTTGTCCAACGCCTTC
hsa_circ_0034470	ACCTCCTGTTCTACGAGCTG	CGAGGACAGCATTCTCCATC
hsa_circ_0003924	TGTTTACACGAGGGGCTTCA	CCTGACAACTGAGGCCTCTA
hsa_circ_0078704	AGGAACATTGGCTGGAAGGA	GCAGGTGATTTGGTGGCAAA
hsa_circ_0014220	CCACTAATCAGGAGGCCAGG	GTTCCAGCTGCGACATTTTG
hsa_circ_0014221	CCTGCCTCTACCCAACCAG	CATTTGTGTCCAGGTCCTCC
hsa_circ_0075541	CGTCCCTGCACTTCTTTGTC	TACCCCGATGTCATTCAGGA
hsa_circ_0075542	CCAAACTCACCAAGGATTCAGT	GGATTCTCAGAGCTCCGGTA
